# Supplementary material for: Assessment of genetic diversity, population structure and wolf-dog hybridisation in the Eastern Romanian Carpathian wolf population
Source: Sci Rep. 2023 Dec 19;13:22574. doi: 10.1038/s41598-023-48741-x (PMC10730609; doi:10.1038/s41598-023-48741-x)
Supplement: Supplementary file 1 — Supplementary Tables. [file 41598_2023_48741_MOESM1_ESM.xlsx]

## Sheet: Suppl_Info
Supplementary Information
Assessment of genetic diversity, population structure and wolf-dog hybridisation in the Eastern Romanian Carpathian wolf population
Anne Jarausch 1,2,*, Alina von Thaden 1,3, Teodora Sin 4,5, Andrea Corradini 5,6,7, Mihai I. Pop 5, Silviu Chiriac 8, Andrea Gazzola 5, Carsten Nowak 1,3
1 Conservation Genetics Group, Senckenberg Research Institute and Natural History Museum Frankfurt, Clamecystraße 12, 63571 Gelnhausen, Germany
2 Department of Biological Sciences, Johann Wolfgang Goethe-University, Biologicum, Max-von-Laue-Straße 9, 60438 Frankfurt am Main, Germany
3 LOEWE Centre for Translational Biodiversity Genomics (LOEWE-TBG), Senckenberganlage 25, 60325 Frankfurt am Main, Germany
4 Department of Systems Ecology and Sustainability, Faculty of Biology, University of Bucharest, Splaiul Independentei 91-95, 050095 Bucharest, Romania
5 Association for the Conservation of Biological Diversity, Ion Creanga 12, 620083 Focsani, Romania
6 Current address: Animal Ecology Unit, Research and Innovation Centre, Fondazione Edmund Mach, Via Edmund Mach 1, 38098 San Michele all’Adige, TN, Italy
7 Current address: NBFC, National Biodiversity Future Center, 90133 Palermo, PA, Italy
8 Environmental Protection Agency, Vrancea County, Dinicu Golescu 2, 620106 Focsani, Romania
*Correspondence: Anne Jarausch, jarausch.anne@gmail.com
Table of contents
Title	Spreadsheet
Table S1 List of samples identified as wolves and hybrids based on SNP data	Table S1
Table S2 List of dog samples identified by SNP analysis	Table S2
Table S3 List of samples identified as wolf samples based on mtDNA sequencing	Table S3
Table S4 List of samples identified as other mammal species by mtDNA sequencing	Table S4
Table S5 List of samples not analysable by mtDNA sequencing and/or microsatellite analysis	Table S5

## Sheet: Table S1
Table S1 List of samples identified as wolves and hybrids based on SNP data
Sample ID	Sample type	Collection date (YearMonthDay)	Collection locality	mtDNA haplotype	Sex	Individual	Species_based on SNP data
W151399	tissue	20130227	Eastern Romanian Carpathians	H14	female	RO001f	Wolf (Canis lupus)
W151428	tissue	20120314	Eastern Romanian Carpathians	H14	female	RO001f	confirmed by another sample of this individual
W151403	tissue	20140224	Eastern Romanian Carpathians	H14	male	RO002m	Wolf (Canis lupus)
W151404	tissue	20140311	Eastern Romanian Carpathians	H14	male	RO002m	confirmed by another sample of this individual
W151418	tissue	20150328	Eastern Romanian Carpathians	ROM1	female?	RO003f	confirmed by another sample of this individual
W151419	tissue	20150329	Eastern Romanian Carpathians	ROM1	female	RO003f	confirmed by another sample of this individual
W151420	tissue	20150331	Eastern Romanian Carpathians	ROM1	female	RO003f	Wolf (Canis lupus)
W151406	tissue	20140317	Eastern Romanian Carpathians	ROM1	female	RO004f	Wolf (Canis lupus)
W151407	tissue	20140318	Eastern Romanian Carpathians	ROM1	female	RO004f	confirmed by another sample of this individual
W151412	tissue	20140330	Eastern Romanian Carpathians	H14	male	RO005m	Wolf (Canis lupus)
W151417	tissue	20150308	Eastern Romanian Carpathians	H14	male	RO005m	confirmed by another sample of this individual
W151421	tissue	20150416	Eastern Romanian Carpathians	H14	male	RO005m	confirmed by another sample of this individual
W151400	tissue	20130321	Eastern Romanian Carpathians	H4	male	RO006m	Wolf (Canis lupus)
W151401	tissue	20140108	Eastern Romanian Carpathians	H14	female	RO007f	Wolf (Canis lupus)
W151402	tissue	20140118	Eastern Romanian Carpathians	H14	female	RO008f	Wolf (Canis lupus)
W151405	tissue	20140317	Eastern Romanian Carpathians	H4	male	RO009m	Wolf (Canis lupus)
W151408	tissue	20140320	Eastern Romanian Carpathians	H14	female	RO010f	Wolf (Canis lupus)
W151409	tissue	20140321	Eastern Romanian Carpathians	H14	male	RO011m	Wolf (Canis lupus)
W151410	tissue	20140321	Eastern Romanian Carpathians	ROM1	female	RO012f	Wolf (Canis lupus)
W151411	tissue	20140322	Eastern Romanian Carpathians	H14	male	RO013m	Wolf (Canis lupus)
W151413	tissue	20140331	Eastern Romanian Carpathians	ROM1	male	RO014m	Wolf (Canis lupus)
W151414	tissue	20141028	Eastern Romanian Carpathians	H6	female	RO015f	Wolf (Canis lupus)
W151415	tissue	20150117	Eastern Romanian Carpathians	H6	female	RO016f	Wolf (Canis lupus)
W151416	tissue	20150308	Eastern Romanian Carpathians	H14	male	RO017m	Wolf (Canis lupus)
W151422	tissue	20110102	Eastern Romanian Carpathians	H4	male	RO018m	Wolf (Canis lupus)
W151423	tissue	20131026	Eastern Romanian Carpathians	H4	male	RO019m	Wolf (Canis lupus)
W151424	tissue	20131026	Eastern Romanian Carpathians	H4	male	RO020m	Wolf (Canis lupus)
W151425	tissue	20140329	Eastern Romanian Carpathians	H4	male	RO021m	Wolf (Canis lupus)
W151426	tissue	20141026	Eastern Romanian Carpathians	H4	male	RO022m	Wolf-dog hybrid (2nd generation backcross to wolf)
W151427	tissue	20141026	Eastern Romanian Carpathians	H4	male	RO023m	Wolf (Canis lupus)
W151429	tissue	20121011	Eastern Romanian Carpathians	H14	female	RO024f	Wolf (Canis lupus)
W151430	tissue	20121128	Eastern Romanian Carpathians	H6	male	RO025m	Wolf (Canis lupus)
W151160	tissue	20121115	Eastern Romanian Carpathians	H14	male	RO026m	Wolf (Canis lupus)
W151161	tissue	20130915	Eastern Romanian Carpathians	H14	female	RO027f	Wolf (Canis lupus)
W160151	tissue	20151230	Eastern Romanian Carpathians	H14; haplotype identified by another sample of RO028m	male	RO028m	confirmed by another sample of this individual
W160152	tissue	20151230	Eastern Romanian Carpathians	H14	male	RO028m	Wolf (Canis lupus)
W160153	tissue	20150929	Eastern Romanian Carpathians	H13	male	RO029m	Wolf (Canis lupus)
W160156	tissue	20151227	Eastern Romanian Carpathians	H6	male	RO030m	Wolf (Canis lupus)
W160158	tissue	20151122	Eastern Romanian Carpathians	H4	male	RO032m	Wolf (Canis lupus)
W160155	tissue	20151202	Eastern Romanian Carpathians	H4	female	RO033f	Wolf (Canis lupus)
W160499	tissue	20160112	Eastern Romanian Carpathians	H4	male	RO034m	Wolf (Canis lupus)
W160622	tissue	20160206	Eastern Romanian Carpathians	H14	female	RO035f	Wolf (Canis lupus)
W160549	tissue	20160101	Eastern Romanian Carpathians	H4	female	RO036f	confirmed by another sample of this individual
W160550	tissue	20160101	Eastern Romanian Carpathians	H4	female	RO036f	Wolf (Canis lupus)
W160554	tissue	20160225	Eastern Romanian Carpathians	H14	male	RO037m	Wolf (Canis lupus)
W160556	tissue	20160215	Eastern Romanian Carpathians	H14	female	RO038f	Wolf (Canis lupus)
W160557	tissue	20160118	Eastern Romanian Carpathians	H6	male	RO039m	Wolf (Canis lupus)
W160666	tissue	20160131	Eastern Romanian Carpathians	ROM1	female	RO040f	Wolf (Canis lupus)
W160500	tissue	20160106	Eastern Romanian Carpathians	H6	male	RO041m	Wolf (Canis lupus)
W160680	tissue	20151117	Eastern Romanian Carpathians	H13	male	RO042m	Wolf (Canis lupus)
W160681	tissue	20151126	Eastern Romanian Carpathians	H13	female	RO043f	Wolf (Canis lupus)
W160551	tissue	20160101	Eastern Romanian Carpathians	H14	female	RO044f	Wolf (Canis lupus)
W151398	tissue	20121203	Eastern Romanian Carpathians	H6	male	RO045m	Wolf (Canis lupus)
W160684	tissue	20141231	Eastern Romanian Carpathians	H14	female	RO046f	Wolf (Canis lupus)
W160685	tissue	20141231	Eastern Romanian Carpathians	H14	female	RO046f	confirmed by another sample of this individual
W160683	tissue	20160215	Eastern Romanian Carpathians	H14	female	RO047f	Wolf (Canis lupus)
W160679	tissue	20151116	Eastern Romanian Carpathians	H14	female	RO048f	Wolf (Canis lupus)
W160682	tissue	20151130	Eastern Romanian Carpathians	H14	male	RO049m	Wolf (Canis lupus)
W151249	scat	20141104	Eastern Romanian Carpathians	H4; haplotype identified by another sample of RW001f	female	RW001f	Wolf (Canis lupus)
W151261	scat	20141205	Eastern Romanian Carpathians	H4	female	RW001f	confirmed by another sample of this individual
W151263	scat	20141205	Eastern Romanian Carpathians	H4	female	RW001f	confirmed by another sample of this individual
W151275	scat	20150115	Eastern Romanian Carpathians	H4	female	RW001f	confirmed by another sample of this individual
W151293	scat	20150126	Eastern Romanian Carpathians	H4	female?	RW001f	confirmed by another sample of this individual
W151311	scat	20150301	Eastern Romanian Carpathians	H4	not analysable	RW001f	confirmed by another sample of this individual
W151317	scat	20150303	Eastern Romanian Carpathians	H4	not analysable	RW001f	confirmed by another sample of this individual
W151325	scat	20150317	Eastern Romanian Carpathians	H4	not analysable	RW001f	confirmed by another sample of this individual
W151327	scat	20150317	Eastern Romanian Carpathians	H4	not analysable	RW001f	confirmed by another sample of this individual
W151333	scat	20150426	Eastern Romanian Carpathians	H4	female	RW001f	confirmed by another sample of this individual
W151339	scat	20150720	Eastern Romanian Carpathians	H4	not analysable	RW001f	confirmed by another sample of this individual
W171256	scat	20150919	Eastern Romanian Carpathians	H4	female	RW001f	confirmed by another sample of this individual
W171257	scat	20150919	Eastern Romanian Carpathians	H4	female	RW001f	confirmed by another sample of this individual
W151276	scat	20150116	Eastern Romanian Carpathians	H4	male	RW002m	confirmed by another sample of this individual
W151281	scat	20150116	Eastern Romanian Carpathians	H4	male?	RW002m	confirmed by another sample of this individual
W151282	scat	20150116	Eastern Romanian Carpathians	H4; haplotype identified by another sample of RW002m	male	RW002m	Wolf (Canis lupus)
W151283	scat	20150116	Eastern Romanian Carpathians	H4	male	RW002m	confirmed by another sample of this individual
W151245	scat	20141031	Eastern Romanian Carpathians	H4	male	RW003m	confirmed by another sample of this individual
W151247	scat	20141031	Eastern Romanian Carpathians	H4	male	RW003m	confirmed by another sample of this individual
W151264	scat	20141206	Eastern Romanian Carpathians	H4	male	RW003m	Wolf (Canis lupus)
W151265	hairs	20141206	Eastern Romanian Carpathians	H4	male	RW003m	confirmed by another sample of this individual
W151267	hairs	20141206	Eastern Romanian Carpathians	H4	male	RW003m	confirmed by another sample of this individual
W151268	hairs	20141206	Eastern Romanian Carpathians	H4	male	RW003m	confirmed by another sample of this individual
W151269	hairs	20141206	Eastern Romanian Carpathians	H4	male?	RW003m	confirmed by another sample of this individual
W151270	hairs	20141206	Eastern Romanian Carpathians	H4	male	RW003m	confirmed by another sample of this individual
W151291	scat	20150120	Eastern Romanian Carpathians	H4	male	RW003m	confirmed by another sample of this individual
W151310	scat	20150301	Eastern Romanian Carpathians	H4	male	RW003m	confirmed by another sample of this individual
W151312	scat	20150301	Eastern Romanian Carpathians	H4	male	RW003m	confirmed by another sample of this individual
W151255	scat	20141117	Eastern Romanian Carpathians	H4	not analysable	RW004f	confirmed by another sample of this individual
W151258	scat	20141117	Eastern Romanian Carpathians	H4	female	RW004f	confirmed by another sample of this individual
W151259	scat	20141117	Eastern Romanian Carpathians	H4	female	RW004f	confirmed by another sample of this individual
W151323	scat	20150310	Eastern Romanian Carpathians	H4	female	RW004f	Wolf (Canis lupus)
W151331	scat	20150415	Eastern Romanian Carpathians	H4	female	RW004f	confirmed by another sample of this individual
W151279	scat	20150116	Eastern Romanian Carpathians	H4	male	RW005m	confirmed by another sample of this individual
W151289	hairs	20150116	Eastern Romanian Carpathians	H4	male	RW005m	Wolf (Canis lupus)
W151290	scat	20150119	Eastern Romanian Carpathians	H4	female	RW006f	confirmed by another sample of this individual
W151316	scat	20150302	Eastern Romanian Carpathians	H4; haplotype identified by another sample of RW006f	not analysable	RW006f	confirmed by another sample of this individual
W151338	scat	20150720	Eastern Romanian Carpathians	H4	not analysable	RW006f	confirmed by another sample of this individual
W171255	scat	20150917	Eastern Romanian Carpathians	H4	female	RW006f	Wolf (Canis lupus)
W171254	scat	20150915	Eastern Romanian Carpathians	H4	female	RW006f	confirmed by another sample of this individual
W151292	scat	20150121	Eastern Romanian Carpathians	H14	male	RW007m	Wolf (Canis lupus)
W151252	scat	20141116	Eastern Romanian Carpathians	H14	male	RW008m	confirmed by another sample of this individual
W151257	scat	20141117	Eastern Romanian Carpathians	H14	male	RW008m	confirmed by another sample of this individual
W151307	scat	20150222	Eastern Romanian Carpathians	H14	male	RW008m	confirmed by another sample of this individual
W151321	scat	20150310	Eastern Romanian Carpathians	H14	male	RW008m	confirmed by another sample of this individual
W151251	scat	20141115	Eastern Romanian Carpathians	H4	female	RW009f	confirmed by another sample of this individual
W160462	scat	20160218	Eastern Romanian Carpathians	H4	female	RW009f	Wolf (Canis lupus)
W151271	scat	20141219	Eastern Romanian Carpathians	H4	female	RW010f	confirmed by another sample of this individual
W151272	scat	20141219	Eastern Romanian Carpathians	H4	female	RW010f	Wolf (Canis lupus)
W151302	scat	20150218	Eastern Romanian Carpathians	H4	not analysable	RW010f	confirmed by another sample of this individual
W151303	scat	20150218	Eastern Romanian Carpathians	H4	female	RW010f	confirmed by another sample of this individual
W151273	scat	20141219	Eastern Romanian Carpathians	H14	male	RW011m	confirmed by another sample of this individual
W151300	scat	20150218	Eastern Romanian Carpathians	H14	male	RW011m	Wolf (Canis lupus)
W151274	scat	20141219	Eastern Romanian Carpathians	H4	male	RW012m	Wolf (Canis lupus)
W151301	scat	20150218	Eastern Romanian Carpathians	H4	female	RW013f	Wolf (Canis lupus)
W151304	scat	20150218	Eastern Romanian Carpathians	H13	male	RW014m	Wolf (Canis lupus)
W151260	scat	20141117	Eastern Romanian Carpathians	H14	male	RW015m	confirmed by another sample of this individual
W151306	scat	20150222	Eastern Romanian Carpathians	H14	male	RW015m	confirmed by another sample of this individual
W151319	scat	20150310	Eastern Romanian Carpathians	H14	male	RW015m	Wolf (Canis lupus)
W151308	scat	20150301	Eastern Romanian Carpathians	H4	male?	RW016	Wolf (Canis lupus)
W151314	scat	20150302	Eastern Romanian Carpathians	H4	male	RW017m	Wolf (Canis lupus)
W151318	scat	20150309	Eastern Romanian Carpathians	H4	male	RW017m	confirmed by another sample of this individual
W151329	scat	20150412	Eastern Romanian Carpathians	H4	male	RW017m	confirmed by another sample of this individual
W151296	scat	20150113	Eastern Romanian Carpathians	ROM1	female	RW018f	confirmed by another sample of this individual
W160451	scat	20160210	Eastern Romanian Carpathians	ROM1	female	RW018f	Wolf (Canis lupus)
W160548	tissue	20160131	Eastern Romanian Carpathians	ROM1	female	RW018f	confirmed by another sample of this individual
W151297	scat	20150130	Eastern Romanian Carpathians	ROM1	female	RW019f	confirmed by another sample of this individual
W160119	scat	20160111	Eastern Romanian Carpathians	ROM1	female	RW019f	Wolf (Canis lupus)
W160144	scat	20160121	Eastern Romanian Carpathians	ROM1	female	RW019f	confirmed by another sample of this individual
W160453	urine	20160210	Eastern Romanian Carpathians	ROM1	female	RW019f	confirmed by another sample of this individual
W160489	scat	20160301	Eastern Romanian Carpathians	ROM1	female	RW019f	confirmed by another sample of this individual
W151320	scat	20150310	Eastern Romanian Carpathians	H4	female	RW020f	confirmed by another sample of this individual
W151340	scat	20150723	Eastern Romanian Carpathians	H4	not analysable	RW020f	confirmed by another sample of this individual
W151342	scat	20150729	Eastern Romanian Carpathians	H4	female	RW020f	Wolf (Canis lupus)
W151328	scat	20150324	Eastern Romanian Carpathians	H4	male	RW021m	Wolf (Canis lupus)
W151336	scat	20150521	Eastern Romanian Carpathians	H4	male	RW022m	Wolf (Canis lupus)
W151284	hairs	20150116	Eastern Romanian Carpathians	H4	female	RW023f	confirmed by another sample of this individual
W151285	hairs	20150116	Eastern Romanian Carpathians	H4	female	RW023f	Wolf (Canis lupus)
W151277	scat	20150116	Eastern Romanian Carpathians	H4	male	RW025m	confirmed by another sample of this individual
W151278	scat	20150116	Eastern Romanian Carpathians	H4	male	RW025m	insufficient SNP genotype quality
W151288	hairs	20150116	Eastern Romanian Carpathians	H4	male	RW025m	confirmed by another sample of this individual
W160121	scat	20160113	Eastern Romanian Carpathians	H4	male	RW026m	Wolf (Canis lupus)
W160123	scat	20160113	Eastern Romanian Carpathians	H4	male	RW026m	Wolf (Canis lupus)
W160100	scat	20151205	Eastern Romanian Carpathians	H14	male	RW027m	Wolf (Canis lupus)
W160150	urine	20160119	Eastern Romanian Carpathians	H14	male	RW027m	confirmed by another sample of this individual
W160124	scat	20160115	Eastern Romanian Carpathians	H14	female	RW028f	Wolf (Canis lupus)
W160466	scat	20160222	Eastern Romanian Carpathians	H14	female	RW028f	confirmed by another sample of this individual
W160125	scat	20160115	Eastern Romanian Carpathians	H14	female	RW029f	Wolf (Canis lupus)
W160127	scat	20160119	Eastern Romanian Carpathians	H14	male	RW030m	Wolf (Canis lupus)
W160142	urine	20160121	Eastern Romanian Carpathians	H14	male	RW030m	confirmed by another sample of this individual
W160143	urine	20160121	Eastern Romanian Carpathians	H14	male	RW030m	confirmed by another sample of this individual
W160470	scat	20160222	Eastern Romanian Carpathians	H14	male	RW030m	Wolf (Canis lupus)
W160673	scat	20160320	Eastern Romanian Carpathians	H14	male	RW030m	confirmed by another sample of this individual
W160136	hairs	20160120	Eastern Romanian Carpathians	H14	male	RW031m	confirmed by another sample of this individual
W160139	urine	20160120	Eastern Romanian Carpathians	H14	male	RW031m	confirmed by another sample of this individual
W160444	urine	20160208	Eastern Romanian Carpathians	H14	male	RW031m	confirmed by another sample of this individual
W160448	urine	20160208	Eastern Romanian Carpathians	H14	male	RW031m	confirmed by another sample of this individual
W160472	scat	20160222	Eastern Romanian Carpathians	H14	male	RW031m	Wolf (Canis lupus)
W160154	hairs	20151024	Eastern Romanian Carpathians	H14	female	RW032f	Wolf (Canis lupus)
W160145	urine	20160121	Eastern Romanian Carpathians	H4	male	RW033m	confirmed by another sample of this individual
W160146	urine	20160121	Eastern Romanian Carpathians	H4	male	RW033m	confirmed by another sample of this individual
W160147	urine	20160121	Eastern Romanian Carpathians	H4	male	RW033m	Wolf (Canis lupus)
W160148	urine	20160121	Eastern Romanian Carpathians	H4	male	RW033m	confirmed by another sample of this individual
W160149	urine	20160121	Eastern Romanian Carpathians	H4	male	RW033m	confirmed by another sample of this individual
W160097	urine	20160120	Eastern Romanian Carpathians	H13	female	RW034f	Wolf (Canis lupus)
W160140	urine	20160120	Eastern Romanian Carpathians	H13	female	RW034f	confirmed by another sample of this individual
W160132	hairs	20160120	Eastern Romanian Carpathians	H13	male	RW035m	confirmed by another sample of this individual
W160134	hairs	20160120	Eastern Romanian Carpathians	H13	male	RW035m	confirmed by another sample of this individual
W160135	hairs	20160120	Eastern Romanian Carpathians	H13	male	RW035m	Wolf (Canis lupus)
W160141	urine	20160120	Eastern Romanian Carpathians	H13	male	RW035m	confirmed by another sample of this individual
W160129	urine	20160120	Eastern Romanian Carpathians	H14	male	RW036m	confirmed by another sample of this individual
W160130	urine	20160120	Eastern Romanian Carpathians	H14	male	RW036m	confirmed by another sample of this individual
W160547	tissue	20160130	Eastern Romanian Carpathians	H14	male	RW036m	Wolf (Canis lupus)
W160105	urine	20151219	Eastern Romanian Carpathians	ROM1	male	RW037m	confirmed by another sample of this individual
W160106	urine	20151219	Eastern Romanian Carpathians	ROM1	male	RW037m	confirmed by another sample of this individual
W160107	urine	20151219	Eastern Romanian Carpathians	ROM1	male	RW037m	confirmed by another sample of this individual
W160108	urine	20151219	Eastern Romanian Carpathians	ROM1	male	RW037m	Wolf (Canis lupus)
W160111	urine	20151222	Eastern Romanian Carpathians	ROM1	male	RW037m	confirmed by another sample of this individual
W160099	urine	20151202	Eastern Romanian Carpathians	H13	male	RW038m	Wolf (Canis lupus)
W160131	urine	20160120	Eastern Romanian Carpathians	H14	male	RW039m	confirmed by another sample of this individual
W160450	scat	20160210	Eastern Romanian Carpathians	H14	male	RW039m	confirmed by another sample of this individual
W160452	scat	20160210	Eastern Romanian Carpathians	H14	male	RW039m	confirmed by another sample of this individual
W160454	scat	20160210	Eastern Romanian Carpathians	H14	male	RW039m	confirmed by another sample of this individual
W160101	scat	20151205	Eastern Romanian Carpathians	H13	not analysable	RW040f	Wolf (Canis lupus)
W160137	urine	20160120	Eastern Romanian Carpathians	H13	female	RW040f	confirmed by another sample of this individual
W160496	scat	20160302	Eastern Romanian Carpathians	H13	female	RW040f	Wolf (Canis lupus)
W160114	scat	20160111	Eastern Romanian Carpathians	ROM1	male	RW041m	confirmed by another sample of this individual
W160491	scat	20160301	Eastern Romanian Carpathians	ROM1	male	RW041m	Wolf (Canis lupus)
W160115	scat	20160111	Eastern Romanian Carpathians	ROM1	male	RW042m	insufficient SNP genotype quality
W160117	scat	20160111	Eastern Romanian Carpathians	ROM1	male	RW043m	insufficient SNP genotype quality
W160118	scat	20160111	Eastern Romanian Carpathians	ROM1	male	RW044m	confirmed by another sample of this individual
W160487	scat	20160301	Eastern Romanian Carpathians	ROM1	male	RW044m	Wolf (Canis lupus)
W160126	scat	20160119	Eastern Romanian Carpathians	H13	male	RW045m	Wolf (Canis lupus)
W160133	hairs	20160120	Eastern Romanian Carpathians	H13	male	RW047m	Wolf (Canis lupus)
W160667	tissue	20160130	Eastern Romanian Carpathians	H14	male	RW048m	Wolf (Canis lupus)
W160668	hairs	20160130	Eastern Romanian Carpathians	H14	male	RW048m	confirmed by another sample of this individual
W160670	hairs	20160131	Eastern Romanian Carpathians	H14	male	RW049m	confirmed by another sample of this individual
W160671	tissue	20160131	Eastern Romanian Carpathians	H14	male	RW049m	Wolf (Canis lupus)
W160669	hairs	20160309	Eastern Romanian Carpathians	H6	female	RW050f	confirmed by another sample of this individual
W160482	scat	20160225	Eastern Romanian Carpathians	H14	not analysable	RW051m	Wolf (Canis lupus)
W160484	hairs	20160325	Eastern Romanian Carpathians	H14	male	RW051m	confirmed by another sample of this individual
W160474	scat	20160223	Eastern Romanian Carpathians	no haplotype could be identified	male	RW052m	Wolf (Canis lupus)
W160483	scat	20160225	Eastern Romanian Carpathians	H14; haplotype identified through pack reconstruction (Mother and pups carried H14)	female	RW053f	Wolf (Canis lupus)
W160456	scat	20160216	Eastern Romanian Carpathians	H4	male	RW054m	Wolf (Canis lupus)
W160677	scat	20160313	Eastern Romanian Carpathians	H13	male	RW055m	Wolf (Canis lupus)
W160678	scat	20160313	Eastern Romanian Carpathians	H14	male	RW056m	Wolf-dog hybrid (2nd generation backcross to wolf)
W170661	urine	20161114	Eastern Romanian Carpathians	H14	male	RW057m	confirmed by another sample of this individual
W170662	urine	20161114	Eastern Romanian Carpathians	H14	male	RW057m	confirmed by another sample of this individual
W170663	urine	20161114	Eastern Romanian Carpathians	H14	male	RW057m	confirmed by another sample of this individual
W170681	urine	20170110	Eastern Romanian Carpathians	H14	male	RW057m	Wolf (Canis lupus)
W170682	urine	20170110	Eastern Romanian Carpathians	H14	male	RW057m	Wolf (Canis lupus)
W170684	urine	20170110	Eastern Romanian Carpathians	H14	male	RW057m	confirmed by another sample of this individual
W170705	urine	20170129	Eastern Romanian Carpathians	H14	male	RW057m	confirmed by another sample of this individual
W170734	urine	20170214	Eastern Romanian Carpathians	H14	male	RW057m	confirmed by another sample of this individual
W170737	urine	20170214	Eastern Romanian Carpathians	H14	male	RW057m	confirmed by another sample of this individual
W170740	urine	20170214	Eastern Romanian Carpathians	H14	male	RW057m	confirmed by another sample of this individual
W170741	urine	20170214	Eastern Romanian Carpathians	H14	male	RW057m	confirmed by another sample of this individual
W170742	urine	20170214	Eastern Romanian Carpathians	H14	male	RW057m	confirmed by another sample of this individual
W170688	scat	20170125	Eastern Romanian Carpathians	H14	male	RW058m	confirmed by another sample of this individual
W170710	urine	20170130	Eastern Romanian Carpathians	H14	male	RW058m	confirmed by another sample of this individual
W170745	urine	20170216	Eastern Romanian Carpathians	H14	male	RW058m	confirmed by another sample of this individual
W170747	urine	20170216	Eastern Romanian Carpathians	H14	male	RW058m	confirmed by another sample of this individual
W170750	urine	20170216	Eastern Romanian Carpathians	H14	male	RW058m	confirmed by another sample of this individual
W170751	urine	20170216	Eastern Romanian Carpathians	H14	male	RW058m	confirmed by another sample of this individual
W170752	urine	20170216	Eastern Romanian Carpathians	H14	male	RW058m	Wolf (Canis lupus)
W170753	urine	20170216	Eastern Romanian Carpathians	H14	male	RW058m	confirmed by another sample of this individual
W170756	urine	20170216	Eastern Romanian Carpathians	H14	male	RW058m	confirmed by another sample of this individual
W170757	urine	20170216	Eastern Romanian Carpathians	H14	male	RW058m	confirmed by another sample of this individual
W170763	scat	20170217	Eastern Romanian Carpathians	H14	male	RW058m	confirmed by another sample of this individual
W170764	scat	20170217	Eastern Romanian Carpathians	H14	male	RW058m	confirmed by another sample of this individual
W170768	hairs	20170217	Eastern Romanian Carpathians	H14	male	RW058m	confirmed by another sample of this individual
W170774	urine	20170217	Eastern Romanian Carpathians	H14	male	RW058m	confirmed by another sample of this individual
W170775	urine	20170217	Eastern Romanian Carpathians	H14	male	RW058m	confirmed by another sample of this individual
W171151	scat	20170413	Eastern Romanian Carpathians	H14	male	RW058m	confirmed by another sample of this individual
W171152	scat	20170413	Eastern Romanian Carpathians	H14	male	RW058m	confirmed by another sample of this individual
W170744	scat	20170216	Eastern Romanian Carpathians	H14	female	RW059f	confirmed by another sample of this individual
W170765	scat	20170217	Eastern Romanian Carpathians	H14	female	RW059f	confirmed by another sample of this individual
W170772	scat	20170217	Eastern Romanian Carpathians	H14; haplotype identified by another sample of RW059f	female	RW059f	Wolf (Canis lupus)
W170667	urine	20161130	Eastern Romanian Carpathians	H13	male	RW060m	confirmed by another sample of this individual
W170668	urine	20161130	Eastern Romanian Carpathians	H13	male	RW060m	confirmed by another sample of this individual
W170669	urine	20161130	Eastern Romanian Carpathians	H13	male	RW060m	Wolf (Canis lupus)
W170729	urine	20170211	Eastern Romanian Carpathians	H13	male	RW060m	confirmed by another sample of this individual
W170731	urine	20170211	Eastern Romanian Carpathians	H13	male	RW060m	confirmed by another sample of this individual
W170820	scat	20170129	Eastern Romanian Carpathians	H13	male	RW060m	confirmed by another sample of this individual
W170694	urine	20170129	Eastern Romanian Carpathians	H14	female	RW061f	confirmed by another sample of this individual
W170706	urine	20170129	Eastern Romanian Carpathians	H14	female	RW061f	Wolf (Canis lupus)
W170735	urine	20170214	Eastern Romanian Carpathians	H14	female	RW061f	confirmed by another sample of this individual
W170723	scat	20170211	Eastern Romanian Carpathians	H14	male	RW062m	confirmed by another sample of this individual
W170724	urine	20170211	Eastern Romanian Carpathians	H14	male	RW062m	confirmed by another sample of this individual
W170725	urine	20170211	Eastern Romanian Carpathians	H14	male	RW062m	Wolf (Canis lupus)
W170726	urine	20170211	Eastern Romanian Carpathians	H14	male	RW062m	confirmed by another sample of this individual
W170736	urine	20170214	Eastern Romanian Carpathians	H14	male	RW062m	confirmed by another sample of this individual
W170819	urine	20170129	Eastern Romanian Carpathians	H14	male	RW062m	confirmed by another sample of this individual
W170759	scat	20170217	Eastern Romanian Carpathians	H14	male	RW063m	confirmed by another sample of this individual
W170761	scat	20170217	Eastern Romanian Carpathians	H14	male	RW063m	confirmed by another sample of this individual
W170769	hairs	20170217	Eastern Romanian Carpathians	H14	male	RW063m	confirmed by another sample of this individual
W170778	scat	20170305	Eastern Romanian Carpathians	H14	male	RW063m	Wolf (Canis lupus)
W170784	scat	20170312	Eastern Romanian Carpathians	H14	male	RW063m	confirmed by another sample of this individual
W170714	scat	20170202	Eastern Romanian Carpathians	H14	male	RW064m	confirmed by another sample of this individual
W170789	scat	20170203	Eastern Romanian Carpathians	H14	male	RW064m	confirmed by another sample of this individual
W170791	scat	20170203	Eastern Romanian Carpathians	H14	male	RW064m	confirmed by another sample of this individual
W171250	scat	20170426	Eastern Romanian Carpathians	H14	male	RW064m	confirmed by another sample of this individual
W170680	urine	20161215	Eastern Romanian Carpathians	H14	male	RW065m	confirmed by another sample of this individual
W170787	scat	20170203	Eastern Romanian Carpathians	H14	male	RW065m	confirmed by another sample of this individual
W170790	scat	20170203	Eastern Romanian Carpathians	H14	male	RW065m	Wolf (Canis lupus)
W170788	scat	20170203	Eastern Romanian Carpathians	H14	female	RW066f	confirmed by another sample of this individual
W170792	hairs	20170203	Eastern Romanian Carpathians	H14	female	RW066f	Wolf (Canis lupus)
W170671	urine	20161208	Eastern Romanian Carpathians	H14	female	RW067f	confirmed by another sample of this individual
W170674	urine	20161208	Eastern Romanian Carpathians	H14	female	RW067f	Wolf (Canis lupus)
W170675	urine	20161208	Eastern Romanian Carpathians	H14	female	RW067f	confirmed by another sample of this individual
W170685	urine	20170111	Eastern Romanian Carpathians	H14	male	RW068m	Wolf (Canis lupus)
W170722	urine	20170210	Eastern Romanian Carpathians	H14	male	RW068m	confirmed by another sample of this individual
W170673	urine	20161208	Eastern Romanian Carpathians	H14	male	RW069m	confirmed by another sample of this individual
W170676	urine	20161208	Eastern Romanian Carpathians	H14	male	RW069m	Wolf (Canis lupus)
W170738	urine	20170214	Eastern Romanian Carpathians	H14	male	RW069m	confirmed by another sample of this individual
W170748	scat	20170216	Eastern Romanian Carpathians	H14	female	RW070f	Wolf (Canis lupus)
W170760	scat	20170217	Eastern Romanian Carpathians	H14	female	RW070f	confirmed by another sample of this individual
W170762	scat	20170217	Eastern Romanian Carpathians	H14	female	RW070f	confirmed by another sample of this individual
W170783	scat	20170312	Eastern Romanian Carpathians	H14	female	RW070f	confirmed by another sample of this individual
W170780	scat	20170311	Eastern Romanian Carpathians	H14	male	RW071m	confirmed by another sample of this individual
W170795	scat	20170321	Eastern Romanian Carpathians	H14	male	RW071m	Wolf (Canis lupus)
W170715	urine	20170202	Eastern Romanian Carpathians	H13	male	RW072m	confirmed by another sample of this individual
W170716	urine	20170202	Eastern Romanian Carpathians	H13	male	RW072m	Wolf (Canis lupus)
W170718	scat	20170203	Eastern Romanian Carpathians	H13	male	RW072m	confirmed by another sample of this individual
W170739	urine	20170214	Eastern Romanian Carpathians	H14	female	RW073f	Wolf (Canis lupus)
W171253	scat	20160907	Eastern Romanian Carpathians	H14	female	RW073f	confirmed by another sample of this individual
W170743	scat	20170216	Eastern Romanian Carpathians	H14	female	RW074f	confirmed by another sample of this individual
W170746	urine	20170216	Eastern Romanian Carpathians	H14	female	RW074f	Wolf (Canis lupus)
W170749	urine	20170216	Eastern Romanian Carpathians	H14	female	RW074f	confirmed by another sample of this individual
W170707	scat	20170130	Eastern Romanian Carpathians	H14	female	RW075f	Wolf (Canis lupus)
W170719	scat	20170203	Eastern Romanian Carpathians	H14	female	RW076f	Wolf (Canis lupus)
W170779	scat	20170309	Eastern Romanian Carpathians	H14	male	RW077m	Wolf (Canis lupus)
W170786	scat	20170202	Eastern Romanian Carpathians	H14	female	RW078f	Wolf (Canis lupus)
W170776	urine	20170226	Eastern Romanian Carpathians	H14	female	RW079f	Wolf (Canis lupus)
W171143	scat	20170330	Eastern Romanian Carpathians	H14	female	RW079f	confirmed by another sample of this individual
W171147	scat	20170409	Eastern Romanian Carpathians	H14	female	RW080f	confirmed by another sample of this individual
W171148	scat	20170409	Eastern Romanian Carpathians	H14	female	RW080f	Wolf (Canis lupus)
W171252	scat	20170429	Eastern Romanian Carpathians	H14	female	RW080f	confirmed by another sample of this individual
W170689	scat	20170126	Eastern Romanian Carpathians	H14	male	RW081m	Wolf (Canis lupus)
W171145	scat	20170401	Eastern Romanian Carpathians	H14	male	RW082m	Wolf (Canis lupus)

## Sheet: Table S2
Table S2 List of dog samples identified by SNP analysis
Sample ID	Sample type	Collection date (YearMonthDay)	Collection locality	Sex	Individual	Species (based on SNP data)
X160100	tissue	20160128	Eastern Romanian Carpathians	male	RD001m	Dog (Canis familiaris)
X160224	tissue	20160217	Eastern Romanian Carpathians	female	RD002f	Dog (Canis familiaris)
W160492	scat	20160301	Eastern Romanian Carpathians	male	RD003m	Dog (Canis familiaris)
W160493	scat	20160301	Eastern Romanian Carpathians	male	RD004m	Dog (Canis familiaris)
X160223	tissue	20160131	Eastern Romanian Carpathians	male	RD005m	Dog (Canis familiaris)
X170144	saliva	20170321	Eastern Romanian Carpathians	female	RD006f	Dog (Canis familiaris)
X170145	saliva	20170321	Eastern Romanian Carpathians	male	RD007m	Dog (Canis familiaris)
X170146	saliva	20170315	Eastern Romanian Carpathians	male	RD008m	Dog (Canis familiaris)
W170717	tissue	20170203	Eastern Romanian Carpathians	male	RD009m	Dog (Canis familiaris)
W170720	scat	20170206	Eastern Romanian Carpathians	female	RD010f	Dog (Canis familiaris)
W160157	tissue	20151108	Eastern Romanian Carpathians	male	RO031m	Dog (Canis familiaris)
W160104	scat	20151214	Eastern Romanian Carpathians	male	RW046m	Dog (Canis familiaris)

## Sheet: Table S3
Table S3 List of samples identified as wolf samples based on mtDNA sequencing
Sample ID	Sample type	Collection date (YearMonthDay)	Collection locality	mtDNA haplotype	Species_based on mtDNA sequencing	Sex	Individual
W151246	scat	20141031	Eastern Romanian Carpathians	H4	Wolf (Canis lupus)	not analysable	not analysable
W151254	scat	20141117	Eastern Romanian Carpathians	H4	Wolf (Canis lupus)	not analysable	not analysable
W151256	scat	20141117	Eastern Romanian Carpathians	H14	Wolf (Canis lupus)	not analysable	not analysable
W151262	scat	20141205	Eastern Romanian Carpathians	H4	Wolf (Canis lupus)	not analysable	not analysable
W151266	hairs	20141206	Eastern Romanian Carpathians	H4	Wolf (Canis lupus)	not analysable	not analysable
W151280	scat	20150116	Eastern Romanian Carpathians	H4	Wolf (Canis lupus)	not analysable	not analysable
W151286	hairs	20150116	Eastern Romanian Carpathians	H4	Wolf (Canis lupus)	not analysable	not analysable
W151287	hairs	20150116	Eastern Romanian Carpathians	H4	Wolf (Canis lupus)	not analysable	not analysable
W151294	hairs	20150218	Eastern Romanian Carpathians	H4	Wolf (Canis lupus)	not analysable	not analysable
W151298	scat	20150218	Eastern Romanian Carpathians	H14	Wolf (Canis lupus)	not analysable	not analysable
W151309	scat	20150301	Eastern Romanian Carpathians	H4	Wolf (Canis lupus)	not analysable	not analysable
W151313	scat	20150301	Eastern Romanian Carpathians	H4	Wolf (Canis lupus)	not analysable	not analysable
W151315	scat	20150302	Eastern Romanian Carpathians	H4	Wolf (Canis lupus)	not analysable	not analysable
W151324	scat	20150312	Eastern Romanian Carpathians	H4	Wolf (Canis lupus)	not analysable	not analysable
W151332	scat	20150415	Eastern Romanian Carpathians	H14	Wolf (Canis lupus)	not analysable	not analysable
W151335	scat	20150512	Eastern Romanian Carpathians	H4	Wolf (Canis lupus)	not analysable	not analysable
W151337	scat	20150616	Eastern Romanian Carpathians	H4	Wolf (Canis lupus)	not analysable	not analysable
W151341	scat	20150725	Eastern Romanian Carpathians	H4	Wolf (Canis lupus)	not analysable	not analysable
W160116	scat	20160111	Eastern Romanian Carpathians	ROM1	Wolf (Canis lupus)	not analysable	not analysable
W160122	scat	20160113	Eastern Romanian Carpathians	H4	Wolf (Canis lupus)	not analysable	not analysable
W160442	scat	20160208	Eastern Romanian Carpathians	H13	Wolf (Canis lupus)	not analysable	not analysable
W160443	scat	20160208	Eastern Romanian Carpathians	H13	Wolf (Canis lupus)	not analysable	not analysable
W160447	urine	20160208	Eastern Romanian Carpathians	H13	Wolf (Canis lupus)	not analysable	not analysable
W160455	scat	20160216	Eastern Romanian Carpathians	H13	Wolf (Canis lupus)	not analysable	not analysable
W160458	scat	20160216	Eastern Romanian Carpathians	H4	Wolf (Canis lupus)	not analysable	not analysable
W160459	scat	20160216	Eastern Romanian Carpathians	H4	Wolf (Canis lupus)	not analysable	not analysable
W160461	scat	20160217	Eastern Romanian Carpathians	H14	Wolf (Canis lupus)	not analysable	not analysable
W160465	scat	20160222	Eastern Romanian Carpathians	H14	Wolf (Canis lupus)	not analysable	not analysable
W160467	scat	20160222	Eastern Romanian Carpathians	H14	Wolf (Canis lupus)	not analysable	not analysable
W160468	scat	20160222	Eastern Romanian Carpathians	H14	Wolf (Canis lupus)	not analysable	not analysable
W160469	scat	20160222	Eastern Romanian Carpathians	H14	Wolf (Canis lupus)	not analysable	not analysable
W160471	scat	20160222	Eastern Romanian Carpathians	H4	Wolf (Canis lupus)	not analysable	not analysable
W160473	scat	20160223	Eastern Romanian Carpathians	H13	Wolf (Canis lupus)	not analysable	not analysable
W160475	scat	20160225	Eastern Romanian Carpathians	H13	Wolf (Canis lupus)	not analysable	not analysable
W160476	scat	20160225	Eastern Romanian Carpathians	H14	Wolf (Canis lupus)	not analysable	not analysable
W160477	scat	20160225	Eastern Romanian Carpathians	H14	Wolf (Canis lupus)	not analysable	not analysable
W160480	scat	20160225	Eastern Romanian Carpathians	H14	Wolf (Canis lupus)	not analysable	not analysable
W160481	hairs	20160225	Eastern Romanian Carpathians	H14	Wolf (Canis lupus)	not analysable	not analysable
W160485	hairs	20160225	Eastern Romanian Carpathians	H14	Wolf (Canis lupus)	not analysable	not analysable
W160486	hairs	20160225	Eastern Romanian Carpathians	H14	Wolf (Canis lupus)	not analysable	not analysable
W160488	scat	20160301	Eastern Romanian Carpathians	ROM1	Wolf (Canis lupus)	not analysable	not analysable
W160490	scat	20160301	Eastern Romanian Carpathians	ROM1	Wolf (Canis lupus)	not analysable	not analysable
W160494	scat	20160301	Eastern Romanian Carpathians	ROM1	Wolf (Canis lupus)	not analysable	not analysable
W160495	scat	20160302	Eastern Romanian Carpathians	H14	Wolf (Canis lupus)	not analysable	not analysable
W160672	scat	20160331	Eastern Romanian Carpathians	ROM1	Wolf (Canis lupus)	not analysable	not analysable
W160674	scat	20160317	Eastern Romanian Carpathians	H14	Wolf (Canis lupus)	not analysable	not analysable
W160676	scat	20160319	Eastern Romanian Carpathians	H14	Wolf (Canis lupus)	not analysable	not analysable
W170664	urine	20161114	Eastern Romanian Carpathians	H14	Wolf (Canis lupus)	not analysable	not analysable
W170665	scat	20161121	Eastern Romanian Carpathians	H14	Wolf (Canis lupus)	not analysable	not analysable
W170672	urine	20161208	Eastern Romanian Carpathians	H14	Wolf (Canis lupus)	not analysable	not analysable
W170677	urine	20161210	Eastern Romanian Carpathians	H14	Wolf (Canis lupus)	not analysable	not analysable
W170678	urine	20161214	Eastern Romanian Carpathians	H13	Wolf (Canis lupus)	not analysable	not analysable
W170679	hairs	20161215	Eastern Romanian Carpathians	H14	Wolf (Canis lupus)	not analysable	not analysable
W170683	urine	20170110	Eastern Romanian Carpathians	H14	Wolf (Canis lupus)	not analysable	not analysable
W170686	urine	20170113	Eastern Romanian Carpathians	H14	Wolf (Canis lupus)	not analysable	not analysable
W170687	scat	20170125	Eastern Romanian Carpathians	H14	Wolf (Canis lupus)	not analysable	not analysable
W170690	urine	20170127	Eastern Romanian Carpathians	H14	Wolf (Canis lupus)	not analysable	not analysable
W170693	urine	20170129	Eastern Romanian Carpathians	H14	Wolf (Canis lupus)	not analysable	not analysable
W170709	urine	20170130	Eastern Romanian Carpathians	H14	Wolf (Canis lupus)	not analysable	not analysable
W170713	scat	20170202	Eastern Romanian Carpathians	H14	Wolf (Canis lupus)	not analysable	not analysable
W170727	urine	20170211	Eastern Romanian Carpathians	H13	Wolf (Canis lupus)	not analysable	not analysable
W170728	urine	20170211	Eastern Romanian Carpathians	H14	Wolf (Canis lupus)	not analysable	not analysable
W170730	urine	20170211	Eastern Romanian Carpathians	H13	Wolf (Canis lupus)	not analysable	not analysable
W170732	urine	20170213	Eastern Romanian Carpathians	H13	Wolf (Canis lupus)	not analysable	not analysable
W170733	urine	20170213	Eastern Romanian Carpathians	H13	Wolf (Canis lupus)	not analysable	not analysable
W170754	scat	20170216	Eastern Romanian Carpathians	H14	Wolf (Canis lupus)	not analysable	not analysable
W170755	hairs	20170216	Eastern Romanian Carpathians	H14	Wolf (Canis lupus)	not analysable	not analysable
W170767	hairs	20170217	Eastern Romanian Carpathians	H14	Wolf (Canis lupus)	not analysable	not analysable
W170770	hairs	20170217	Eastern Romanian Carpathians	H14	Wolf (Canis lupus)	not analysable	not analysable
W170773	scat	20170217	Eastern Romanian Carpathians	Canis lupus; haplotype could not be identified	Wolf (Canis lupus)	not analysable	not analysable
W170777	urine	20170226	Eastern Romanian Carpathians	H14	Wolf (Canis lupus)	not analysable	not analysable
W171140	scat	20170328	Eastern Romanian Carpathians	H14	Wolf (Canis lupus)	not analysable	not analysable
W171144	scat	20170331	Eastern Romanian Carpathians	H14	Wolf (Canis lupus)	not analysable	not analysable
W171149	saliva	20170409	Eastern Romanian Carpathians	mixed sample; H13 and H14	Wolf (Canis lupus)	not analysable	not analysable
W171150	scat	20170410	Eastern Romanian Carpathians	H14	Wolf (Canis lupus)	not analysable	not analysable
W171153	scat	20170415	Eastern Romanian Carpathians	H13	Wolf (Canis lupus)	not analysable	not analysable

## Sheet: Table S4
Table S4 List of samples identified as other mammal species by mtDNA sequencing
Sample ID	Sample type	Collection date (YearMonthDay)	Collection locality	Species based on mtDNA sequencing
W151295	hairs	20150302	Eastern Romanian Carpathians	Wild boar (Sus scrofa)
W151299	scat	20150218	Eastern Romanian Carpathians	Red fox (Vulpes vulpes)
W160098	hairs	20151202	Eastern Romanian Carpathians	Roe deer (Capreolus capreolus)
W160102	scat	20151208	Eastern Romanian Carpathians	Brown bear (Ursus arctos)
W160109	urine	20160121	Eastern Romanian Carpathians	Red fox (Vulpes vulpes)
W160120	scat	20160113	Eastern Romanian Carpathians	Brown bear (Ursus arctos)
W160498	scat	20160309	Eastern Romanian Carpathians	Brown bear (Ursus arctos)
W160552	tissue	20160101	Eastern Romanian Carpathians	Domestic cat (Felis catus)
W160553	tissue	20160101	Eastern Romanian Carpathians	Domestic cat (Felis catus)
W160555	tissue	20160101	Eastern Romanian Carpathians	Domestic cat (Felis catus)
W170666	scat	20161124	Eastern Romanian Carpathians	Lynx (Lynx lynx)
W170670	hairs	20161208	Eastern Romanian Carpathians	Brown bear (Ursus arctos)
W170721	hairs	20170210	Eastern Romanian Carpathians	Brown bear (Ursus arctos)
W170758	scat	20170217	Eastern Romanian Carpathians	Lynx (Lynx lynx)
W170766	hairs	20170217	Eastern Romanian Carpathians	Horse (Equus caballus)
W170785	scat	20170202	Eastern Romanian Carpathians	Lynx (Lynx lynx)
W170794	scat	20170316	Eastern Romanian Carpathians	Lynx (Lynx lynx)
W171141	scat	20170328	Eastern Romanian Carpathians	Lynx (Lynx lynx)
W171142	scat	20170328	Eastern Romanian Carpathians	Lynx (Lynx lynx)
W171251	scat	20170426	Eastern Romanian Carpathians	Dog (Canis familiaris)

## Sheet: Table S5
Table S5 List of samples not analysable by mtDNA sequencing and/or microsatellite analysis
Sample ID	Sample type	Collection date (YearMonthDay)	Collection locality	Result
W151248	scat	20141102	Eastern Romanian Carpathians	not analysable by mtDNA sequencing and/or microsatellite analysis
W151250	scat	20141109	Eastern Romanian Carpathians	not analysable by mtDNA sequencing and/or microsatellite analysis
W151253	scat	20141116	Eastern Romanian Carpathians	not analysable by mtDNA sequencing and/or microsatellite analysis
W151305	scat	20150220	Eastern Romanian Carpathians	not analysable by mtDNA sequencing and/or microsatellite analysis
W151322	scat	20150310	Eastern Romanian Carpathians	not analysable by mtDNA sequencing and/or microsatellite analysis
W151326	scat	20150317	Eastern Romanian Carpathians	not analysable by mtDNA sequencing and/or microsatellite analysis
W151330	scat	20150415	Eastern Romanian Carpathians	not analysable by mtDNA sequencing and/or microsatellite analysis
W151334	scat	20150512	Eastern Romanian Carpathians	not analysable by mtDNA sequencing and/or microsatellite analysis
W160103	scat	20151211	Eastern Romanian Carpathians	not analysable by mtDNA sequencing and/or microsatellite analysis
W160110	urine	20160121	Eastern Romanian Carpathians	not analysable by mtDNA sequencing and/or microsatellite analysis
W160112	urine	20151222	Eastern Romanian Carpathians	not analysable by mtDNA sequencing and/or microsatellite analysis
W160113	urine	20151222	Eastern Romanian Carpathians	not analysable by mtDNA sequencing and/or microsatellite analysis
W160128	urine	20160119	Eastern Romanian Carpathians	not analysable by mtDNA sequencing and/or microsatellite analysis
W160138	urine	20160120	Eastern Romanian Carpathians	not analysable by mtDNA sequencing and/or microsatellite analysis
W160445	urine	20160208	Eastern Romanian Carpathians	not analysable by mtDNA sequencing and/or microsatellite analysis
W160446	urine	20160208	Eastern Romanian Carpathians	not analysable by mtDNA sequencing and/or microsatellite analysis
W160449	scat	20160209	Eastern Romanian Carpathians	not analysable by mtDNA sequencing and/or microsatellite analysis
W160457	scat	20160216	Eastern Romanian Carpathians	not analysable by mtDNA sequencing and/or microsatellite analysis
W160460	scat	20160216	Eastern Romanian Carpathians	not analysable by mtDNA sequencing and/or microsatellite analysis
W160463	scat	20160218	Eastern Romanian Carpathians	not analysable by mtDNA sequencing and/or microsatellite analysis
W160464	scat	20160218	Eastern Romanian Carpathians	not analysable by mtDNA sequencing and/or microsatellite analysis
W160478	scat	20160225	Eastern Romanian Carpathians	not analysable by mtDNA sequencing and/or microsatellite analysis
W160479	hairs	20160225	Eastern Romanian Carpathians	not analysable by mtDNA sequencing and/or microsatellite analysis
W160497	scat	20160307	Eastern Romanian Carpathians	not analysable by mtDNA sequencing and/or microsatellite analysis
W160675	scat	20160313	Eastern Romanian Carpathians	not analysable by mtDNA sequencing and/or microsatellite analysis
W170691	urine	20170127	Eastern Romanian Carpathians	not analysable by mtDNA sequencing and/or microsatellite analysis
W170692	scat	20170129	Eastern Romanian Carpathians	not analysable by mtDNA sequencing and/or microsatellite analysis
W170708	scat	20170130	Eastern Romanian Carpathians	not analysable by mtDNA sequencing and/or microsatellite analysis
W170711	scat	20170130	Eastern Romanian Carpathians	not analysable by mtDNA sequencing and/or microsatellite analysis
W170712	urine	20170130	Eastern Romanian Carpathians	not analysable by mtDNA sequencing and/or microsatellite analysis
W170771	scat	20170217	Eastern Romanian Carpathians	not analysable by mtDNA sequencing and/or microsatellite analysis
W170781	scat	20170312	Eastern Romanian Carpathians	not analysable by mtDNA sequencing and/or microsatellite analysis
W170782	scat	20170312	Eastern Romanian Carpathians	not analysable by mtDNA sequencing and/or microsatellite analysis
W170793	scat	20170315	Eastern Romanian Carpathians	not analysable by mtDNA sequencing and/or microsatellite analysis
W170796	scat	20170323	Eastern Romanian Carpathians	not analysable by mtDNA sequencing and/or microsatellite analysis
W170830	scat	20170315	Eastern Romanian Carpathians	not analysable by mtDNA sequencing and/or microsatellite analysis
W171146	scat	20170409	Eastern Romanian Carpathians	not analysable by mtDNA sequencing and/or microsatellite analysis
W171483	scat	20170426	Eastern Romanian Carpathians	not analysable by mtDNA sequencing and/or microsatellite analysis
